# Supplementary material for: Resistance of the CRISPR-Cas13a Gene-Editing System to Potato Spindle Tuber Viroid Infection in Tomato and Nicotiana benthamiana
Source: Viruses. 2024 Aug 31;16(9):1401. doi: 10.3390/v16091401 (PMC11437488; doi:10.3390/v16091401)
Supplement: Supplementary file 1 [file viruses-16-01401-s001.zip]

Archive with 5 entries (5 files):
- Figure S1.pdf
- Figure S2 Detection of PSTVd in í«Rutgersí» tomato plants using Northern hybridization.pdf
- Figure S3 Phenotype observation of transgenic Nicotiana benthamiana lines expressing CCR2(+).pdf
- Table S1 Sequence of crRNA used in this study.pdf
- Table S2 List of oligonucleotides used in this study.pdf
